# Supplementary material for: The biocontrol nematode Phasmarhabditis hermaphrodita infects and increases mortality of Monadenia fidelis, a non-target terrestrial gastropod species endemic to the Pacific Northwest of North America, in laboratory conditions
Source: PLoS One. 2024 Mar 21;19(3):e0298165. doi: 10.1371/journal.pone.0298165 (PMC10956865; doi:10.1371/journal.pone.0298165)
Supplement: S1 File — (XLSX) [file pone.0298165.s001.xlsx]

## Sheet: Information
Three strains of Phasmarhabditis hermaphrodita
Strain DL300 (abbreviated to 0)
Strain DL307 (abbreviated to 7)
Strain DL309 (abbreviated to 9)
Two rates
High (abbreviated to H)
Low (abbreviated to L)
Replicates
Five replicates (abbreviated 1, 2, 3, 4, and 5)
Example
0L1 corresponds to strain 300 at a Low dose replicate 1
7H4 corresponds to strain 307 at a High dose replicate 4

## Sheet: Number dead snails
Monadenia fidelis	0L1	0L2	0L3	0L4	0L5	0H1	0H2	0H3	0H4	0H5	7L1	7L2	7L3	7L4	7L5	7H1	7H2	7H3	7H4	7H5	9L1	9L2	9L3	9L4	9L5	9H1	9H2	9H3	9H4	9H5	Control 1	Control 2	Control 3	Control 4	Control 5	Control 6	Control 7	Control 8	Control 9	Control 10
Day 1	0	0	0	0	0	0	0	0	0	0	0	0	0	0	0	0	0	0	0	0	0	0	0	0	0	0	0	0	0	0	0	0	0	0	0	0	0	0	0	0
Day 2	0	0	0	0	0	0	0	0	0	0	0	0	0	0	0	0	0	0	0	0	0	0	0	0	0	0	0	0	0	0	0	0	0	0	0	0	0	0	0	0
Day 3	0	0	0	0	0	0	0	0	0	0	0	0	0	0	0	0	0	0	0	0	0	0	0	0	0	0	0	0	0	0	0	0	0	0	0	0	0	0	0	0
Day 4	0	0	0	0	0	0	0	0	0	0	0	0	0	0	0	0	0	0	0	0	0	0	0	0	0	0	0	0	0	0	0	0	0	0	0	0	0	0	0	0
Day 5	1	0	0	0	0	0	0	0	0	0	0	0	0	0	0	0	0	0	0	0	0	0	0	0	0	0	0	0	0	1	0	0	0	0	0	0	0	0	0	0
Day 6	1	0	1	0	0	0	0	0	0	0	0	0	0	0	0	0	0	0	1	1	0	0	1	0	1	0	1	0	0	1	0	0	0	0	0	0	0	0	0	0
Day 7	1	0	1	0	0	0	0	0	0	0	0	0	0	0	0	0	0	0	1	1	1	0	1	0	1	0	1	0	1	1	0	0	0	0	0	0	0	0	0	0
Day 8	1	0	1	0	0	0	0	0	0	0	0	0	0	0	0	1	0	0	1	1	1	0	1	0	1	0	1	0	1	1	0	0	0	0	0	0	0	0	0	0
Day 9	1	0	1	0	0	0	0	0	0	0	0	0	0	0	0	1	0	1	1	1	1	0	1	0	1	0	1	0	1	1	0	0	0	0	0	0	0	0	0	0
Day 10	1	0	1	0	0	1	0	0	1	0	0	0	0	0	0	1	0	1	1	1	1	0	1	0	1	0	1	0	1	1	0	0	0	0	0	0	0	0	0	0
Day 11	1	0	1	0	0	1	1	0	1	1	1	0	1	0	0	1	1	1	1	1	1	0	1	0	1	0	1	0	1	1	0	0	0	0	0	0	0	0	0	0
Day 12	1	0	1	0	0	1	1	0	1	1	1	0	1	0	0	1	1	1	1	1	1	0	1	0	1	0	1	0	1	1	0	0	0	0	0	0	0	0	0	0
Day 13	1	0	1	0	0	1	1	0	1	1	1	0	1	1	0	1	1	1	1	1	1	0	1	0	1	1	1	0	1	1	0	0	0	0	0	0	0	0	0	0
Day 14	1	0	1	0	1	1	1	0	1	1	1	0	1	1	0	1	1	1	1	1	1	0	1	0	1	1	1	0	1	1	0	0	0	0	0	0	0	0	0	0
Day 15	1	0	1	0	1	1	1	0	1	1	1	0	1	1	0	1	1	1	1	1	1	0	1	0	1	1	1	1	1	1	0	0	0	0	0	0	0	0	0	0
Day 16	1	0	1	0	1	1	2	0	1	1	1	0	1	1	0	1	2	1	1	1	1	1	1	1	1	2	1	1	1	2	0	0	0	0	0	0	0	0	0	0
Day 17	1	0	1	0	1	1	2	0	1	1	1	0	1	1	0	1	2	1	1	1	1	1	1	1	1	2	1	1	1	2	0	0	0	0	0	0	0	0	0	0
Day 18	1	0	1	0	1	1	2	0	1	1	1	0	1	1	0	1	2	1	1	1	1	1	1	1	1	2	1	1	1	2	0	0	0	0	0	0	0	0	0	0
Day 19	1	1	1	0	1	1	2	1	1	1	1	0	1	1	0	1	3	1	1	1	1	2	2	1	2	2	1	1	2	2	0	0	0	0	0	0	0	0	0	0
Day 20	1	1	1	0	1	1	2	1	1	1	1	0	1	2	1	1		1	1	1	1	2	2	1	2	2	1	1	2	2	0	0	0	0	0	0	0	0	0	0
Day 21	1	1	1	1	1	1	2	1	1	1	1	0	1	2	1	1		1	1	1	1	2	2	1	2	2	1	1	2	2	0	0	0	0	0	0	0	0	0	0
Day 22	1	1	1	1	1	1	2	1	1	2	1	1	1	2	2	1		1	2	2	2	2	3	1	2	2	3	1	2	2	0	0	0	0	0	0	0	0	0	0
Day 23	1	1	1	1	1	1	2	1	1	2	1	1	1	2	3	1		1	2	2	2	2		2	2	2		1	2	2	0	0	0	0	0	0	0	0	0	0
Day 24	1	1	1	1	1	1	2	2	1	2	2	1	1	2		2		1	3	2	3	2		2	3	2		1	2	2	0	0	0	0	0	0	0	0	0	0
Day 25	1	1	1	1	1	1	2	2	2	2	2	2	1	2		2		2		2		2		2		3		1	2	2	0	0	0	0	0	0	0	0	0	0
Day 26	1	1	1	2	1	1	2	2	2	2	2	2	1	2		2		2		3		2		2				1	2	2	0	0	0	0	0	0	0	0	0	0
Day 27	1	1	1	2	2	1	2	2	2	2	2	2	1	2		2		3				2		3				1	2	3	0	0	0	0	0	0	0	0	0	0
Day 28	1	1	1	2	2	1	2	2	2	2	2	2	1	2		2						3						1	2		0	0	0	0	0	0	0	0	0	0
Day 29	1	1	1	2	2	1	2	2	2	3	2	2	2	2		2												1	2		0	0	0	0	0	0	0	0	0	0
Day 30	1	1	1	2	2	1	2	2	2		2	2	2	2		2												1	2		0	0	0	0	0	0	0	0	0	0
Day 31	1	1	1	2	2	1	2	2	2		2	2	3	2		2												2	2		0	0	0	0	0	0	0	0	0	0
Day 32	1	1	1	2	2	1	2	2	2		2	2		2		2												2	2		0	0	0	0	0	0	0	0	0	0
Day 33	1	1	1	2	2	1	2	2	2		2	2		2		3												2	2		0	0	0	0	0	0	0	0	0	0
Day 34	1	1	1	2	2	1	2	2	2		2	2		2														2	2		0	0	0	0	0	0	0	0	0	0
Day 35	1	1	1	2	2	1	2	2	2		2	2		2														3	2		0	0	0	0	0	0	0	0	0	0
Day 36	1	1	1	2	2	1	2	2	2		2	2		2															2		0	0	0	0	0	0	0	0	0	0
Day 37	1	1	1	2	2	2	3	2	2		2	2		2															2		0	0	0	0	0	0	0	0	0	0
Day 38	1	1	1	2	2	2		2	2		2	2		2															2		0	0	0	0	0	0	0	0	0	0
Day 39	1	1	1	2	2	2		2	2		2	2		2															2		0	0	0	0	0	0	0	0	0	0
Day 40	1	1	1	3	2	2		2	2		2	2		2															2		0	0	0	0	0	0	0	0	0	0
Day 41	1	1	1		2	2		2	3		2	2		2															2		0	0	0	0	0	0	0	0	0	0
Day 42	1	1	1		2	2		2			2	2		2															2		0	0	0	0	0	0	0	0	0	0
Day 43	1	1	1		2	2		2			2	2		2															2		0	0	0	0	0	0	0	0	0	0
Day 44	1	1	1		2	2		2			2	2		3															2		0	0	0	0	0	0	0	0	0	0
Day 45	1	1	1		2	2		2			2	2																	2		0	0	0	0	0	0	0	0	0	0
Day 46	2	1	1		2	2		2			2	2																	2		0	0	0	0	0	0	0	0	0	0
Day 47	2	1	2		2	2		2			2	2																	2		0	0	0	0	0	0	0	0	0	0
Day 48	2	1	2		2	2		2			2	2																	2		0	0	0	0	0	0	0	0	0	0
Day 49	2	1	2		2	2		2			2	2																	2		0	0	0	0	0	0	0	0	0	0
Day 50	2	1	2		3	2		2			2	2																	2		0	0	0	0	0	0	0	0	0	0
Day 51	2	1	2			2		2			2	2																	2		0	0	0	0	0	0	0	0	0	0
Day 52	2	1	2			3		2			2	2																	2		0	0	0	0	0	0	0	0	0	0
Day 53	2	1	2					2			2	2																	2		0	0	0	0	0	0	0	0	0	0
Day 54	2	1	2					2			2	2																	2		0	0	0	0	0	0	0	0	0	0
Day 55	2	1	2					2			2	2																	2		0	0	0	0	0	0	0	0	0	0
Day 56	2	1	2					2			3	2																	2		0	0	0	0	0	0	0	0	0	0
Day 57	2	1	2					2				2																	2		0	0	0	0	0	0	0	0	0	0
Day 58	2	1	2					2				2																	3		0	0	0	0	0	0	0	0	0	0
Day 59	2	1	2					3				2																			0	0	0	0	0	0	0	0	0	0
Day 60	2	1	2									2																			0	0	0	0	0	0	0	0	0	0
Day 61	2	2	2									2																			0	0	0	0	0	0	0	0	0	0
Day 62	2	2	2									2																			0	0	0	0	0	0	0	0	0	0
Day 63	2	2	2									2																			0	0	0	0	0	0	0	0	0	0
Day 64	2	2	2									2																			0	0	0	0	0	0	0	0	0	0
Day 65	2	2	2									2																			0	0	0	0	0	0	0	0	0	0
Day 66	2	3	2									2																			0	0	0	0	0	0	0	0	0	0
Day 67	2		2									2																			0	0	0	0	0	0	0	0	0	0
Day 68	3		2									2																			0	0	0	0	0	0	0	0	0	0
Day 69			2									2																			0	0	0	0	0	0	0	0	0	0
Day 70			2									3																			0	0	0	0	0	0	0	0	0	0
Day 71			3																												0	0	0	0	0	0	0	0	0	0

## Sheet: Shell Diameter
Size comparison		First snail to die		Second snail to die		Third snail to die
		days alive	shell diamter (cm)	days alive	shell diamter (cm)	days alive	shell diameter (cm)
0 Low	1	5	1.2	46	2.2	68	2.8
0 Low	2	19	1.7	61	2.6	66	2.5
0 Low	3	6	0.9	47	2.3	71	2.5
0 Low	4	21	2.5	26	1.5	40	2.6
0 Low	5	14	1.9	27	2.6	50	2.5
0 High	1	10	1.4	37	2.4	52	2.8
0 High	2	11	1.4	16	2.7	37	2.5
0 High	3	19	1.5	24	2.4	59	2.7
0 High	4	10	2.1	25	2.6	41	2.7
0 High	5	11	1.3	22	2.4	29	2.5
7 Low	1	11	1.3	24	3	56	2.5
7 Low	2	22	1.9	25	2.8	70	3.1
7 Low	3	11	1.2	29	2.6	31	2.5
7 Low	4	13	1.9	20	2.8	44	3.7
7 Low	5	20	2	22	2.9	23	3.2
7 High	1	8	1.1	24	2.7	33	2.9
7 High	2	11	1.8	16	2.8	19	2.8
7 High	3	9	1.6	25	2.7	27	2.9
7 High	4	7	1.6	22	2.8	24	2.9
7 High	5	7	1.1	22	2.9	26	2.4
9 Low	1	7	1.2	22	3.1	24	3.2
9 Low	2	16	1	19	2.8	28	3.4
9 Low	3	6	1	19	2.8	22	3.5
9 Low	4	16	1.7	23	2.8	27	3.4
9 Low	5	6	1.6	20	2.6	24	2.4
9 High	1	13	1.8	16	2.7	25	2.7
9 High	2	6	1.4	22	3.2	22	2.5
9 High	3	15	1.9	31	2.8	35	3
9 High	4	7	1.5	20	2.9	58	2.8
9 High	5	5	2.3	16	3.1	27	3
			smallest (cm)		mid (cm)		largest (cm)
Control	1	Alive	1.4	Alive	2.7	Alive	2.9
Control	2	Alive	1.7	Alive	2.9	Alive	2.9
Control	3	Alive	1.7	Alive	2.9	Alive	3.2
Control	4	Alive	1.5	Alive	2.9	Alive	3
Control	5	Alive	1.9	Alive	3.1	Alive	3.1
Control	6	Alive	1.1	Alive	2.4	Alive	2.9
Control	7	Alive	1.9	Alive	2.6	Alive	3.1
Control	8	Alive	1.6	Alive	2.3	Alive	2.8
Control	9	Alive	1.2	Alive	2.8	Alive	2.9
Control	10	Alive	1.4	Alive	2.5	Alive	2.7
